# Supplementary material for: Genome-wide identification analysis in wild-type Solanum pinnatisectum reveals some genes defending against Phytophthora infestans
Source: Front Genet. 2024 May 15;15:1379784. doi: 10.3389/fgene.2024.1379784 (PMC11134371; doi:10.3389/fgene.2024.1379784)
Supplement: Supplementary file 1 [file Table1.XLS]

## Sheet: Cluster Analysis
Gene ID	Two Clusters Type ID
StuW01G000056	2
StuW01G000074	1
StuW01G000270	2
StuW01G000429	1
StuW01G000449	2
StuW01G000485	1
StuW01G001287	1
StuW01G001288	1
StuW01G001289	1
StuW01G001707	2
StuW01G001931	1
StuW01G001958	2
StuW01G002038	1
StuW01G002039	1
StuW01G002079	2
StuW01G002187	2
StuW01G002302	2
StuW01G002534	1
StuW01G002574	2
StuW01G002698	2
StuW01G002925	2
StuW01G003151	1
StuW01G003152	1
StuW01G003155	1
StuW01G003195	2
StuW01G003356	2
StuW01G003433	2
StuW01G003542	2
StuW01G003563	1
StuW01G003570	1
StuW01G003573	1
StuW01G003647	2
StuW01G003730	1
StuW01G003733	1
StuW01G003734	1
StuW01G003736	1
StuW01G003802	1
StuW01G004012	2
StuW02G000522	2
StuW02G000538	1
StuW02G000677	1
StuW02G000726	1
StuW02G001019	2
StuW02G001100	2
StuW02G001131	2
StuW02G001188	2
StuW02G001231	2
StuW02G001232	2
StuW02G001233	2
StuW02G001234	2
StuW02G001235	2
StuW02G001335	1
StuW02G001359	2
StuW02G001394	2
StuW02G001455	2
StuW02G001603	1
StuW02G001757	2
StuW02G002045	2
StuW02G002348	1
StuW02G002358	2
StuW02G002505	1
StuW02G002548	1
StuW02G002582	2
StuW02G002583	2
StuW02G002610	1
StuW02G002659	1
StuW02G002673	2
StuW02G002840	2
StuW03G000063	1
StuW03G000092	2
StuW03G000093	2
StuW03G000094	2
StuW03G000095	2
StuW03G000096	2
StuW03G000098	2
StuW03G000100	2
StuW03G000104	2
StuW03G000107	2
StuW03G000108	2
StuW03G000381	1
StuW03G000420	2
StuW03G000421	2
StuW03G000436	1
StuW03G000471	1
StuW03G000498	1
StuW03G000935	2
StuW03G000936	2
StuW03G001110	1
StuW03G001111	1
StuW03G001158	2
StuW03G001209	1
StuW03G001312	2
StuW03G001313	2
StuW03G001337	1
StuW03G001338	1
StuW03G001409	2
StuW03G001435	2
StuW03G001439	2
StuW03G001440	2
StuW03G001441	2
StuW03G001442	2
StuW03G001443	2
StuW03G001511	2
StuW03G001550	2
StuW03G001561	1
StuW03G001965	2
StuW03G002012	1
StuW03G002023	1
StuW03G002028	1
StuW03G002064	1
StuW03G002180	2
StuW03G002181	2
StuW03G002228	2
StuW03G002517	2
StuW03G002570	2
StuW03G002602	2
StuW03G002976	2
StuW03G003217	2
StuW04G000027	1
StuW04G000513	2
StuW04G000514	2
StuW04G000575	1
StuW04G000764	2
StuW04G000778	1
StuW04G001246	2
StuW04G001654	1
StuW04G001744	2
StuW04G001746	2
StuW04G001768	2
StuW04G001902	1
StuW04G001930	2
StuW04G001995	1
StuW04G002113	2
StuW04G002141	1
StuW04G002142	1
StuW04G002333	2
StuW04G002474	1
StuW04G002477	1
StuW04G002854	2
StuW05G000027	2
StuW05G000402	2
StuW05G000410	1
StuW05G000503	1
StuW05G000658	2
StuW05G000737	2
StuW05G000803	2
StuW05G001035	1
StuW05G001122	2
StuW05G001143	2
StuW05G001155	1
StuW05G001204	2
StuW05G001270	2
StuW05G001553	1
StuW05G001559	2
StuW05G001622	2
StuW05G001684	1
StuW05G001708	1
StuW05G001883	1
StuW05G001966	1
StuW05G001969	1
StuW05G002054	1
StuW05G002206	2
StuW05G002246	2
StuW05G002248	2
StuW06G000106	2
StuW06G000181	2
StuW06G000256	2
StuW06G000264	2
StuW06G000313	1
StuW06G000759	2
StuW06G000803	2
StuW06G000856	2
StuW06G000983	2
StuW06G000985	2
StuW06G000994	2
StuW06G000999	2
StuW06G001294	2
StuW06G001322	2
StuW06G001472	2
StuW06G001597	2
StuW06G001619	1
StuW06G001628	2
StuW06G001793	2
StuW06G001821	1
StuW06G001834	2
StuW06G001944	1
StuW06G001998	1
StuW06G002006	2
StuW06G002210	2
StuW06G002372	2
StuW06G002561	1
StuW06G002790	2
StuW06G002910	2
StuW07G000039	2
StuW07G000114	2
StuW07G000177	2
StuW07G000178	2
StuW07G000188	2
StuW07G000189	2
StuW07G000981	2
StuW07G001250	2
StuW07G001268	2
StuW07G001318	1
StuW07G001437	1
StuW07G001441	2
StuW07G001456	2
StuW07G001572	2
StuW07G001626	2
StuW07G002029	2
StuW07G002091	2
StuW07G002093	2
StuW07G002094	2
StuW07G002161	2
StuW08G000130	2
StuW08G000353	2
StuW08G000434	2
StuW08G000499	1
StuW08G000527	2
StuW08G000528	2
StuW08G000623	1
StuW08G000656	1
StuW08G000658	1
StuW08G000659	1
StuW08G000789	1
StuW08G000956	2
StuW08G000968	1
StuW08G001022	1
StuW08G001043	2
StuW08G001076	1
StuW08G001331	2
StuW08G001377	1
StuW08G001410	1
StuW08G001690	1
StuW08G001812	1
StuW08G001867	1
StuW08G001883	2
StuW08G001982	2
StuW08G002000	2
StuW08G002134	1
StuW08G002152	1
StuW08G002184	2
StuW08G002267	2
StuW09G000063	1
StuW09G000155	2
StuW09G000200	2
StuW09G000253	2
StuW09G000692	2
StuW09G001676	2
StuW09G001677	1
StuW09G001768	2
StuW09G001879	2
StuW09G001892	1
StuW09G001894	1
StuW09G001950	1
StuW09G002330	1
StuW09G002364	2
StuW09G002491	1
StuW09G002522	1
StuW10G000004	2
StuW10G000013	1
StuW10G000025	2
StuW10G000351	2
StuW10G000361	1
StuW10G000380	2
StuW10G000423	2
StuW10G000473	2
StuW10G001149	1
StuW10G001152	1
StuW10G001168	2
StuW10G001170	2
StuW10G001226	2
StuW10G001229	2
StuW10G001331	2
StuW10G001637	2
StuW10G001669	1
StuW10G001767	2
StuW10G001815	2
StuW10G001905	1
StuW10G002039	2
StuW10G002338	2
StuW10G002366	2
StuW10G002376	1
StuW10G002377	1
StuW11G000046	2
StuW11G000300	1
StuW11G000361	2
StuW11G000425	1
StuW11G000490	1
StuW11G000613	2
StuW11G000639	1
StuW11G000718	1
StuW11G000719	1
StuW11G000736	2
StuW11G000907	2
StuW11G001266	2
StuW11G001401	2
StuW11G001738	1
StuW11G001802	1
StuW11G001813	1
StuW11G001955	2
StuW11G002121	2
StuW12G000034	1
StuW12G000036	1
StuW12G000109	1
StuW12G000168	1
StuW12G000444	2
StuW12G000466	2
StuW12G000492	2
StuW12G000844	2
StuW12G000860	2
StuW12G000865	1
StuW12G000866	1
StuW12G000936	2
StuW12G000949	2
StuW12G001381	1
StuW12G001382	1
StuW12G001601	2
StuW12G001684	1
StuW12G001753	2
StuW12G001784	1
StuW12G001836	2
StuW12G001967	2
StuW12G002059	2
StuW12G002130	2
StuW12G002202	2
StuW12G002216	2
StuW12G002266	2
StuW12G002269	2
StuW12G002286	2
StwU14G000027	1
