# Supplementary material for: Genome-wide identification analysis in wild-type Solanum pinnatisectum reveals some genes defending against Phytophthora infestans
Source: Front Genet. 2024 May 15;15:1379784. doi: 10.3389/fgene.2024.1379784 (PMC11134371; doi:10.3389/fgene.2024.1379784)
Supplement: Supplementary file 2 [file Table4.XLS]

## Sheet: Sequence and Aanlysis Data
Sample	Data Type	Platform	Library length/bp	Raw Data/bp	Clean Data/bp	Clean reads mean length/bp	Sourece
leaf	Genome Sequences	Illumina Novaseq 6000	150	58744712578	56130818734	144	Sequencing
leaf	Hi-C Sequences	Illumina Novaseq 6000	150	69147107700	68482447511	150	Sequencing
leaf	Genome Sequences	Nanopore PromethION P48	25000	72689235661	62590273086	19696	Sequencing
leaf	RNAseq	Illumina Novaseq 6000	150	11994730200	11925187971	150	Sequencing
R0_1	RNAseq	Illumina Novaseq 6000	150	8945242500	8886604410	150	NCBI Public
R0_2	RNAseq	Illumina Novaseq 6000	150	8109917100	7990729046	150	NCBI Public
R0_3	RNAseq	Illumina Novaseq 6000	150	7139440500	7134700174	150	NCBI Public
R6_1	RNAseq	Illumina Novaseq 6000	150	12435913800	12356394542	150	NCBI Public
R6_2	RNAseq	Illumina Novaseq 6000	150	13309333500	13128512342	150	NCBI Public
R6_3	RNAseq	Illumina Novaseq 6000	150	13989666900	13778190996	150	NCBI Public
R9_1	RNAseq	Illumina Novaseq 6000	150	12041154600	11967420954	150	NCBI Public
R9_2	RNAseq	Illumina Novaseq 6000	150	13446345600	13223662684	150	NCBI Public
R9_3	RNAseq	Illumina Novaseq 6000	150	14835284400	14636474092	150	NCBI Public
R12_1	RNAseq	Illumina Novaseq 6000	150	12142824600	12070771312	150	NCBI Public
R12_2	RNAseq	Illumina Novaseq 6000	150	14097693600	13885286628	150	NCBI Public
R12_3	RNAseq	Illumina Novaseq 6000	150	12158109000	11994309820	150	NCBI Public
