# Supplementary material for: Genome-wide identification analysis in wild-type Solanum pinnatisectum reveals some genes defending against Phytophthora infestans
Source: Front Genet. 2024 May 15;15:1379784. doi: 10.3389/fgene.2024.1379784 (PMC11134371; doi:10.3389/fgene.2024.1379784)
Supplement: Supplementary file 3 [file Table2.XLS]

## Sheet: gene enrichment
ID	Description	Gene ID	Database	Source
map04145	Phagosome	StuW03G001509	KEGG	Figure 2B
map04145	Phagosome	StuW03G002841	KEGG	Figure 2B
map04145	Phagosome	StuW04G002733	KEGG	Figure 2B
map04145	Phagosome	StuW06G000304	KEGG	Figure 2B
map04145	Phagosome	StuW06G001016	KEGG	Figure 2B
map04145	Phagosome	StuW06G002601	KEGG	Figure 2B
map04145	Phagosome	StuW10G001525	KEGG	Figure 2B
map04145	Phagosome	StuW10G001746	KEGG	Figure 2B
map04145	Phagosome	StuW10G002080	KEGG	Figure 2B
map04145	Phagosome	StuW12G000486	KEGG	Figure 2B
map04145	Phagosome	StwU31G000017	KEGG	Figure 2B
map04626	Plant-pathogen interaction	StuW01G000052	KEGG	Figure 2B
map04626	Plant-pathogen interaction	StuW02G001379	KEGG	Figure 2B
map04626	Plant-pathogen interaction	StuW02G001384	KEGG	Figure 2B
map04626	Plant-pathogen interaction	StuW03G000142	KEGG	Figure 2B
map04626	Plant-pathogen interaction	StuW04G000620	KEGG	Figure 2B
map04626	Plant-pathogen interaction	StuW04G000630	KEGG	Figure 2B
map04626	Plant-pathogen interaction	StuW04G001037	KEGG	Figure 2B
map04626	Plant-pathogen interaction	StuW05G001632	KEGG	Figure 2B
map04626	Plant-pathogen interaction	StuW06G000512	KEGG	Figure 2B
map04626	Plant-pathogen interaction	StuW09G001122	KEGG	Figure 2B
map04626	Plant-pathogen interaction	StuW10G001473	KEGG	Figure 2B
map04626	Plant-pathogen interaction	StuW03G001598	KEGG	Figure 2B
map04626	Plant-pathogen interaction	StuW03G001599	KEGG	Figure 2B
map04626	Plant-pathogen interaction	StuW03G001600	KEGG	Figure 2B
map04626	Plant-pathogen interaction	StuW03G001601	KEGG	Figure 2B
map04626	Plant-pathogen interaction	StuW03G001603	KEGG	Figure 2B
map04626	Plant-pathogen interaction	StuW04G001334	KEGG	Figure 2B
map04626	Plant-pathogen interaction	StuW05G001507	KEGG	Figure 2B
map04626	Plant-pathogen interaction	StuW12G001866	KEGG	Figure 2B
GO:0008285	negative regulation of cell population proliferation	StuW08G000895	GO	Figure 2C
GO:0008285	negative regulation of cell population proliferation	StuW02G000784	GO	Figure 2C
GO:0008285	negative regulation of cell population proliferation	StuW02G002066	GO	Figure 2C
GO:0008285	negative regulation of cell population proliferation	StuW03G000303	GO	Figure 2C
GO:0008285	negative regulation of cell population proliferation	StuW03G000304	GO	Figure 2C
GO:0008285	negative regulation of cell population proliferation	StuW03G003254	GO	Figure 2C
GO:0008285	negative regulation of cell population proliferation	StuW04G000555	GO	Figure 2C
GO:0008285	negative regulation of cell population proliferation	StuW09G000492	GO	Figure 2C
GO:0008285	negative regulation of cell population proliferation	StuW10G001857	GO	Figure 2C
GO:0008285	negative regulation of cell population proliferation	StuW12G001949	GO	Figure 2C
GO:0008285	negative regulation of cell population proliferation	StuW01G001570	GO	Figure 2C
GO:0008285	negative regulation of cell population proliferation	StuW01G001571	GO	Figure 2C
GO:0006952	defense response	StuW01G000092	GO	Figure 2C
GO:0006952	defense response	StuW01G000734	GO	Figure 2C
GO:0006952	defense response	StuW03G000082	GO	Figure 2C
GO:0006952	defense response	StuW04G000358	GO	Figure 2C
GO:0006952	defense response	StuW04G001541	GO	Figure 2C
GO:0006952	defense response	StuW04G002329	GO	Figure 2C
GO:0006952	defense response	StuW05G001277	GO	Figure 2C
GO:0006952	defense response	StuW07G000528	GO	Figure 2C
GO:0006952	defense response	StuW10G001647	GO	Figure 2C
GO:0006952	defense response	StuW11G000574	GO	Figure 2C
GO:0006952	defense response	StuW11G001478	GO	Figure 2C
GO:0006952	defense response	StuW03G000924	GO	Figure 2C
GO:0006952	defense response	StuW04G001240	GO	Figure 2C
GO:0006952	defense response	StuW06G000087	GO	Figure 2C
GO:0006952	defense response	StuW06G000090	GO	Figure 2C
GO:0006952	defense response	StuW06G000096	GO	Figure 2C
GO:0006952	defense response	StuW06G000098	GO	Figure 2C
GO:0006952	defense response	StuW06G000125	GO	Figure 2C
GO:0006952	defense response	StuW06G000127	GO	Figure 2C
GO:0006952	defense response	StuW06G000128	GO	Figure 2C
GO:0006952	defense response	StuW06G000130	GO	Figure 2C
GO:0006952	defense response	StuW06G000301	GO	Figure 2C
GO:0006952	defense response	StuW06G000447	GO	Figure 2C
GO:0006952	defense response	StwU9G000019	GO	Figure 2C
GO:0006952	defense response	StuW10G001650	GO	Figure 2C
GO:0006952	defense response	StuW10G001653	GO	Figure 2C
GO:0006952	defense response	StuW10G001655	GO	Figure 2C
GO:0006952	defense response	StuW10G001662	GO	Figure 2C
GO:0006952	defense response	StuW10G001683	GO	Figure 2C
GO:0006952	defense response	StuW11G000565	GO	Figure 2C
GO:0006952	defense response	StuW11G000566	GO	Figure 2C
GO:0006952	defense response	StuW11G000569	GO	Figure 2C
GO:0006952	defense response	StuW11G000588	GO	Figure 2C
GO:0006952	defense response	StuW11G000591	GO	Figure 2C
GO:0006952	defense response	StuW11G000592	GO	Figure 2C
GO:0006952	defense response	StuW11G000661	GO	Figure 2C
GO:0006952	defense response	StuW12G001558	GO	Figure 2C
GO:0006952	defense response	StuW01G000853	GO	Figure 2C
GO:0006952	defense response	StuW04G000219	GO	Figure 2C
GO:0006952	defense response	StuW08G001762	GO	Figure 2C
GO:0006952	defense response	StuW11G000188	GO	Figure 2C
GO:0006952	defense response	StwU9G000017	GO	Figure 2C
GO:0006952	defense response	StuW11G001371	GO	Figure 2C
GO:0006952	defense response	StuW11G001873	GO	Figure 2C
GO:0006952	defense response	StuW11G001922	GO	Figure 2C
GO:0006952	defense response	StuW04G000362	GO	Figure 2C
GO:0043457	regulation of cellular respiration	StuW02G000001	GO	Figure 2C
GO:0043457	regulation of cellular respiration	StuW02G000009	GO	Figure 2C
GO:0043457	regulation of cellular respiration	StuW04G001221	GO	Figure 2C
GO:0043457	regulation of cellular respiration	StuW07G000003	GO	Figure 2C
GO:0043457	regulation of cellular respiration	StuW07G000349	GO	Figure 2C
GO:0043457	regulation of cellular respiration	StwU116G000003	GO	Figure 2C
map00941	Flavonoid biosynthesis	StuW02G002548	KEGG	Figure 3C
map00941	Flavonoid biosynthesis	StuW05G001553	KEGG	Figure 3C
map00941	Flavonoid biosynthesis	StuW10G002376	KEGG	Figure 3C
map00941	Flavonoid biosynthesis	StuW10G002377	KEGG	Figure 3C
map00909	Sesquiterpenoid and triterpenoid biosynthesis	StuW01G003152	KEGG	Figure 3C
map00909	Sesquiterpenoid and triterpenoid biosynthesis	StuW01G003155	KEGG	Figure 3C
map00909	Sesquiterpenoid and triterpenoid biosynthesis	StuW04G001654	KEGG	Figure 3C
GO:0016102	diterpenoid biosynthetic process	StuW01G003151	GO	Figure 3D
GO:0016102	diterpenoid biosynthetic process	StuW01G003152	GO	Figure 3D
GO:0016102	diterpenoid biosynthetic process	StuW01G003155	GO	Figure 3D
GO:0016102	diterpenoid biosynthetic process	StuW04G001654	GO	Figure 3D
GO:0010333	terpene synthase activity	StuW01G003151	GO	Figure 3D
GO:0010333	terpene synthase activity	StuW01G003152	GO	Figure 3D
GO:0010333	terpene synthase activity	StuW01G003155	GO	Figure 3D
GO:0010333	terpene synthase activity	StuW04G001654	GO	Figure 3D
