# Supplementary material for: Genome-wide identification analysis in wild-type Solanum pinnatisectum reveals some genes defending against Phytophthora infestans
Source: Front Genet. 2024 May 15;15:1379784. doi: 10.3389/fgene.2024.1379784 (PMC11134371; doi:10.3389/fgene.2024.1379784)
Supplement: Supplementary file 4 [file Table3.XLS]

## Sheet: R gene statistics
Gene ID	Chr ID	Start	End	Protein Length / bp
StuW01G000040	chr01	478476	480981	792
StuW01G000041	chr01	482836	485475	879
StuW01G000087	chr01	804205	807831	1174
StuW01G000093	chr01	836208	836900	230
StuW01G000300	chr01	2947359	2948348	305
StuW01G000421	chr01	4347191	4352296	1334
StuW01G000519	chr01	5776900	5780696	1238
StuW01G000802	chr01	13366106	13371974	1331
StuW01G000848	chr01	14861633	14864076	802
StuW01G001488	chr01	42273842	42277518	1153
StuW01G001507	chr01	42616684	42617187	167
StuW01G001851	chr01	47564724	47571413	1111
StuW01G001988	chr01	49250012	49252921	969
StuW01G002018	chr01	49555752	49558631	959
StuW01G002251	chr01	52088330	52092683	886
StuW01G003085	chr01	59696103	59700448	1219
StuW01G003213	chr01	60891963	60896228	606
StuW01G003214	chr01	60899211	60902658	1027
StuW01G003218	chr01	60909387	60913825	1162
StuW01G003223	chr01	60941940	60944230	562
StuW01G003226	chr01	60969529	60973946	1162
StuW01G003227	chr01	60977597	60981469	1171
StuW01G003234	chr01	61015567	61020915	1166
StuW01G003235	chr01	61027448	61032000	1110
StuW01G003293	chr01	61630997	61632295	432
StuW02G000165	chr02	8752509	8789350	464
StuW02G000268	chr02	12184015	12186630	871
StuW02G000279	chr02	12539329	12543093	1254
StuW02G000325	chr02	13669933	13673380	1017
StuW02G000327	chr02	13686328	13692747	879
StuW02G000329	chr02	13721463	13724097	823
StuW02G000354	chr02	14278634	14279137	167
StuW02G000364	chr02	14380310	14387581	1230
StuW02G000413	chr02	14981426	14982382	318
StuW02G000438	chr02	15461314	15464388	1024
StuW02G001177	chr02	24672387	24675128	913
StuW02G001180	chr02	24701165	24703547	700
StuW02G001212	chr02	24967363	24970212	949
StuW02G001943	chr02	31708975	31714688	1235
StuW02G002201	chr02	33941804	33944350	848
StuW02G002620	chr02	37713160	37717016	844
StuW03G000081	chr03	787645	788889	414
StuW03G000082	chr03	793617	794273	218
StuW03G000221	chr03	2056121	2060287	1388
StuW03G000593	chr03	8363108	8366929	987
StuW03G000924	chr03	26665541	26667458	511
StuW04G000061	chr04	629484	635113	1461
StuW04G000062	chr04	636526	640908	1284
StuW04G000119	chr04	1159676	1165796	879
StuW04G000120	chr04	1172868	1177089	862
StuW04G000121	chr04	1187372	1192230	873
StuW04G000123	chr04	1196367	1196921	184
StuW04G000124	chr04	1224788	1227430	880
StuW04G000150	chr04	1563832	1568173	1238
StuW04G000171	chr04	1719088	1722765	1196
StuW04G000263	chr04	2646924	2650616	1230
StuW04G000264	chr04	2655208	2660433	876
StuW04G000265	chr04	2671641	2675489	1243
StuW04G000357	chr04	3663188	3665746	824
StuW04G000359	chr04	3673732	3676134	552
StuW04G000361	chr04	3683707	3706484	507
StuW04G000362	chr04	3719396	3721254	299
StuW04G000365	chr04	3777221	3779761	846
StuW04G000375	chr04	3841785	3842795	336
StuW04G000376	chr04	3845688	3846316	186
StuW04G000425	chr04	4393428	4395479	683
StuW04G000429	chr04	4485802	4487628	571
StuW04G000433	chr04	4541054	4543591	831
StuW04G000435	chr04	4560530	4561426	298
StuW04G000436	chr04	4598865	4601378	837
StuW04G000454	chr04	4810920	4813460	846
StuW04G000458	chr04	4856413	4858956	847
StuW04G000463	chr04	4914106	4916643	845
StuW04G000589	chr04	6313179	6315869	896
StuW04G000590	chr04	6317826	6318257	143
StuW04G000592	chr04	6322817	6323629	270
StuW04G000593	chr04	6324896	6327069	448
StuW04G000594	chr04	6336353	6337264	303
StuW04G000601	chr04	6416032	6416346	104
StuW04G000604	chr04	6444123	6445503	383
StuW04G000605	chr04	6448148	6449497	449
StuW04G000607	chr04	6452893	6454794	633
StuW04G000718	chr04	7628132	7651115	688
StuW04G000719	chr04	7657010	7658431	473
StuW04G000756	chr04	8076060	8078417	785
StuW04G000757	chr04	8079717	8082266	849
StuW04G000870	chr04	10084347	10086818	823
StuW04G000873	chr04	10128631	10129968	414
StuW04G001240	chr04	32519805	32523914	1251
StuW04G001415	chr04	37901328	37905077	1078
StuW04G001433	chr04	38440101	38443401	953
StuW04G001458	chr04	38905525	38909094	986
StuW04G002328	chr04	52134006	52136660	884
StuW04G002329	chr04	52144014	52145087	336
StuW04G002493	chr04	53853171	53856552	833
StuW05G000022	chr05	253723	255252	509
StuW05G000032	chr05	327608	331344	1141
StuW05G000097	chr05	767497	768522	341
StuW05G000202	chr05	1496263	1501016	1454
StuW05G000250	chr05	1937127	1939640	699
StuW05G000251	chr05	1942954	1945203	749
StuW05G000261	chr05	2055374	2060052	891
StuW05G000422	chr05	3481459	3484062	867
StuW05G000466	chr05	3954691	3958391	1200
StuW05G000468	chr05	3965424	3969070	1178
StuW05G000484	chr05	4133300	4136862	1155
StuW05G000496	chr05	4256700	4260520	1242
StuW05G000509	chr05	4482888	4483925	317
StuW05G000575	chr05	5395869	5405216	1363
StuW05G000576	chr05	5414352	5425881	1429
StuW05G000611	chr05	5762328	5762636	102
StuW05G000722	chr05	7182869	7186611	1219
StuW05G000750	chr05	7585623	7589921	1406
StuW05G000752	chr05	7638168	7644311	2021
StuW05G000756	chr05	7714612	7718472	1286
StuW05G000758	chr05	7731806	7736882	1666
StuW05G000783	chr05	8160255	8165890	1839
StuW05G000814	chr05	8675131	8677903	808
StuW05G001221	chr05	22861745	22863046	395
StuW05G001276	chr05	27258619	27269782	422
StuW05G001475	chr05	36821756	36826349	1260
StuW05G001492	chr05	37133376	37138374	1322
StuW05G001499	chr05	37309061	37311817	843
StuW05G001565	chr05	38409674	38414428	1243
StuW05G002009	chr05	43630004	43630276	90
StuW05G002011	chr05	43649874	43654623	1254
StuW06G000087	chr06	956621	960531	1262
StuW06G000090	chr06	992063	994030	655
StuW06G000096	chr06	1022460	1026134	1224
StuW06G000098	chr06	1030491	1034066	1191
StuW06G000100	chr06	1041355	1041732	125
StuW06G000125	chr06	1305128	1309380	1275
StuW06G000127	chr06	1331222	1332602	409
StuW06G000128	chr06	1336011	1339208	1065
StuW06G000130	chr06	1344523	1347123	866
StuW06G000301	chr06	3229262	3229786	174
StuW06G000447	chr06	6552824	6557432	1312
StuW06G000885	chr06	28401875	28407051	982
StuW06G001463	chr06	36652338	36652751	137
StuW06G001554	chr06	37638674	37651876	1688
StuW06G001556	chr06	37668504	37687777	1405
StuW06G001558	chr06	37707784	37720763	1699
StuW06G001601	chr06	38099538	38099918	126
StuW06G001602	chr06	38103987	38106284	765
StuW06G001604	chr06	38116248	38116985	245
StuW06G001605	chr06	38117884	38120187	767
StuW06G001606	chr06	38122569	38124869	766
StuW06G001608	chr06	38134736	38135131	131
StuW06G001609	chr06	38155365	38156054	229
StuW06G001611	chr06	38181608	38183887	759
StuW06G001613	chr06	38191662	38192109	134
StuW06G001757	chr06	39456898	39459706	869
StuW07G000079	chr07	925569	926930	453
StuW07G000226	chr07	2483735	2488071	1195
StuW07G000448	chr07	5777217	5779907	896
StuW07G000449	chr07	5781683	5784190	835
StuW07G001365	chr07	36888026	36890605	859
StuW07G001478	chr07	38412739	38415390	883
StuW07G001480	chr07	38445569	38448190	873
StuW07G001717	chr07	40676324	40679388	962
StuW08G000146	chr08	2116132	2117474	244
StuW08G000148	chr08	2140756	2142241	484
StuW08G000150	chr08	2145063	2148485	987
StuW08G000151	chr08	2160808	2163972	984
StuW08G000153	chr08	2176308	2179013	349
StuW08G000170	chr08	2308922	2311144	397
StuW08G000191	chr08	2531891	2535035	979
StuW08G000192	chr08	2542805	2545956	956
StuW08G000194	chr08	2551349	2555241	988
StuW08G000481	chr08	5691293	5693635	780
StuW08G000631	chr08	7156959	7161647	1248
StuW08G001011	chr08	10608018	10609259	272
StuW08G001014	chr08	10643553	10648795	989
StuW08G001015	chr08	10651359	10657955	437
StuW08G001018	chr08	10685200	10731000	988
StuW08G001227	chr08	13094686	13099253	1167
StuW08G001228	chr08	13101397	13103664	755
StuW08G001229	chr08	13106498	13107946	482
StuW08G001232	chr08	13114585	13118186	889
StuW08G001238	chr08	13185507	13188287	926
StuW08G001822	chr08	38675494	38678359	402
StuW08G001832	chr08	39540932	39543774	437
StuW08G001969	chr08	44264404	44267021	839
StuW08G002383	chr08	50979004	50980858	577
StuW09G000534	chr09	5538511	5544232	1191
StuW09G000691	chr09	7568856	7571657	933
StuW09G000910	chr09	15015178	15015966	262
StuW09G000968	chr09	18609119	18610402	427
StuW09G001172	chr09	29748682	29757431	734
StuW09G001399	chr09	38293793	38297028	967
StuW09G001442	chr09	39215223	39217647	569
StuW09G001482	chr09	39841962	39844966	840
StuW09G001632	chr09	42254974	42255609	211
StuW09G002204	chr09	48719616	48722724	930
StuW09G002411	chr09	50370680	50374965	1097
StuW09G002412	chr09	50378808	50395632	730
StuW09G002413	chr09	50396892	50401116	1133
StuW09G002419	chr09	50470909	50507963	859
StuW09G002420	chr09	50508179	50509465	428
StuW09G002421	chr09	50509867	50510739	290
StuW09G002431	chr09	50603656	50605395	437
StuW09G002435	chr09	50633486	50635945	819
StuW09G002525	chr09	51450108	51451523	471
StuW09G002530	chr09	51484386	51488249	1264
StuW09G002531	chr09	51490764	51494486	1240
StuW09G002533	chr09	51497900	51500197	765
StuW09G002540	chr09	51548285	51550573	762
StuW09G002541	chr09	51556509	51559388	913
StuW10G000354	chr10	3350105	3352768	887
StuW10G000356	chr10	3362577	3365339	890
StuW10G000975	chr10	24797095	24798318	328
StuW10G000976	chr10	24864217	24866395	692
StuW10G000989	chr10	25261904	25265026	885
StuW10G001044	chr10	27328754	27330633	533
StuW10G001156	chr10	30366507	30368809	645
StuW10G001236	chr10	31659875	31660612	184
StuW10G001271	chr10	32503899	32506262	787
StuW10G001279	chr10	32561821	32562411	196
StuW10G001313	chr10	32999240	33001831	852
StuW10G001383	chr10	34216874	34219047	713
StuW10G001647	chr10	37947663	37948604	273
StuW10G001650	chr10	37998935	38002777	1280
StuW10G001651	chr10	38005203	38006246	347
StuW10G001653	chr10	38015551	38019897	1143
StuW10G001682	chr10	38377813	38379849	678
StuW10G001683	chr10	38387205	38391072	1273
StuW10G001696	chr10	38476804	38477625	273
StuW10G002282	chr10	43327320	43328885	521
StuW10G002329	chr10	43638903	43640522	466
StuW10G002330	chr10	43650064	43690941	1972
StuW11G000165	chr11	1210988	1214126	879
StuW11G000168	chr11	1229330	1232803	891
StuW11G000178	chr11	1344213	1349526	1165
StuW11G000179	chr11	1352898	1357279	1088
StuW11G000181	chr11	1362528	1365604	805
StuW11G000190	chr11	1467848	1476462	1265
StuW11G000217	chr11	1738154	1750472	2877
StuW11G000218	chr11	1755469	1759751	1126
StuW11G000305	chr11	2594634	2597354	906
StuW11G000446	chr11	4075821	4078515	837
StuW11G000565	chr11	5171314	5174718	861
StuW11G000566	chr11	5187711	5191425	870
StuW11G000568	chr11	5203593	5204248	181
StuW11G000569	chr11	5209616	5212514	849
StuW11G000574	chr11	5248412	5249068	218
StuW11G000576	chr11	5263063	5264090	316
StuW11G000588	chr11	5377093	5379396	767
StuW11G000591	chr11	5411300	5414225	903
StuW11G000592	chr11	5416011	5418700	845
StuW11G000661	chr11	6064706	6067616	849
StuW11G000682	chr11	6312649	6316001	917
StuW11G000843	chr11	8648792	8653103	1060
StuW11G000964	chr11	10944482	10947921	1042
StuW11G001071	chr11	14376919	14380654	1148
StuW11G001478	chr11	33336705	33338518	368
StuW11G001524	chr11	34026261	34029204	794
StuW11G001764	chr11	36649825	36652455	876
StuW11G001807	chr11	37127062	37130184	977
StuW11G001861	chr11	37784193	37785236	347
StuW11G001864	chr11	37798648	37799583	311
StuW11G001916	chr11	38201701	38202858	385
StuW11G001918	chr11	38207908	38210844	978
StuW11G001920	chr11	38219426	38223202	1258
StuW11G001924	chr11	38237849	38241530	1172
StuW11G001978	chr11	38734953	38738732	1259
StuW11G001987	chr11	38821102	38824821	1239
StuW11G001988	chr11	38833839	38836178	779
StuW11G001990	chr11	38840976	38888042	107
StuW11G002022	chr11	39177945	39179393	482
StuW11G002024	chr11	39186666	39190574	1232
StuW11G002036	chr11	39361715	39365836	1341
StuW11G002041	chr11	39388851	39392840	1329
StuW12G000219	chr12	1599901	1603495	1108
StuW12G000222	chr12	1614397	1618205	1241
StuW12G000293	chr12	2095882	2103597	1328
StuW12G000294	chr12	2112499	2118433	1250
StuW12G000295	chr12	2129842	2134589	1258
StuW12G000296	chr12	2149206	2154838	1238
StuW12G000297	chr12	2156589	2166580	1198
StuW12G000298	chr12	2168141	2174007	1457
StuW12G000300	chr12	2192020	2196515	990
StuW12G000309	chr12	2244820	2249489	1011
StuW12G000441	chr12	3243940	3247101	1000
StuW12G000829	chr12	7261446	7264004	852
StuW12G000830	chr12	7267165	7267506	113
StuW12G001149	chr12	14091977	14093826	543
StuW12G001438	chr12	34035237	34039283	1348
StuW12G001558	chr12	38390283	38393011	878
StuW12G001603	chr12	39100197	39103290	849
StuW12G001674	chr12	40188016	40190631	871
StuW12G001758	chr12	41463958	41466957	999
StuW12G001814	chr12	42007476	42010268	930
StuW12G001822	chr12	42064541	42067167	855
StuW12G001823	chr12	42068383	42071467	928
StuW12G001881	chr12	42635474	42637381	613
StuW12G001886	chr12	42708459	42711122	793
StuW12G002104	chr12	44793819	44796719	905
StuW12G002109	chr12	44815951	44817684	577
StuW12G002230	chr12	45802562	45804658	698
StwU9G000016	Contig9	811968	814064	535
StwU9G000019	Contig9	821743	822609	288
StwU31G000020	Contig31	125914	129592	1167
StwU53G000017	Contig53	308878	312548	1002
